# Supplementary material for: Novel Repositioning Therapy for Drug-Resistant Glioblastoma: In Vivo Validation Study of Clindamycin Treatment Targeting the mTOR Pathway and Combination Therapy with Temozolomide
Source: Cancers (Basel). 2022 Feb 2;14(3):770. doi: 10.3390/cancers14030770 (PMC8833675; doi:10.3390/cancers14030770)
Supplement: Supplementary file 1 [file cancers-14-00770-s001.zip]

Archive with 1 entries (1 files):
- cancers-1544483-supplementary.pdf
